# Supplementary material for: Catalytic Performance of Cobalt(II) Polyethylene Catalysts with Sterically Hindered Dibenzopyranyl Substituents Studied by Experimental and MLR Methods
Source: Molecules. 2022 Aug 25;27(17):5455. doi: 10.3390/molecules27175455 (PMC9458042; doi:10.3390/molecules27175455)
Supplement: Supplementary file 1 [file molecules-27-05455-s001.zip]

Archive with 1 entries (1 files):
- molecules-1865072-supplementary.pdf
